# Supplementary material for: Relationship Between Vitamin D Deficiency and Postpartum Depression
Source: J Pers Med. 2025 Jul 4;15(7):290. doi: 10.3390/jpm15070290 (PMC12298951; doi:10.3390/jpm15070290)
Supplement: Supplementary file 1 [file jpm-15-00290-s001.zip]

Archive with 1 entries (1 files):
- jpm-3686966-supplementary.pdf
